# Supplementary material for: Effect of Foot Orthoses on Angular Velocity of Feet
Source: Sensors (Basel). 2023 Nov 2;23(21):8917. doi: 10.3390/s23218917 (PMC10650853; doi:10.3390/s23218917)
Supplement: Supplementary file 1 [file sensors-23-08917-s001.zip]

Archive with 1 entries (1 files):
- sensors-2544912-supplementary.pdf
